# Supplementary material for: Clinical Characteristics of Neurocysticercosis in a Peruvian Population-Based Epilepsy Cohort: A Descriptive Cross-Sectional Study of Baseline Clinical Intake
Source: Pathogens. 2023 Nov 3;12(11):1313. doi: 10.3390/pathogens12111313 (PMC10675766; doi:10.3390/pathogens12111313)
Supplement: Supplementary file 1 [file pathogens-12-01313-s001.zip]

Archive with 1 entries (1 files):
- pathogens-2666266-supplementary.pdf
